# Supplementary material for: Ligand-Receptor Interactions of Lamivudine: A View from Charge Density Study and QM/MM Calculations
Source: Biomedicines. 2023 Mar 1;11(3):743. doi: 10.3390/biomedicines11030743 (PMC10045540; doi:10.3390/biomedicines11030743)
Supplement: Supplementary file 1 [file biomedicines-11-00743-s001.zip]

Archive with 1 entries (1 files):
- biomedicines-2229318-supplementary.pdf
